# Supplementary material for: Immune Mechanisms of Resistance to Cediranib in Ovarian Cancer
Source: Mol Cancer Ther. 2022 Mar 21;21(6):1030–43. doi: 10.1158/1535-7163.MCT-21-0689 (PMC9167758; doi:10.1158/1535-7163.MCT-21-0689)
Supplement: Supplementary Table [file mct-21-0689_supplementary_table_2_suppst2.xlsx]

## Sheet: STable2a
Supplementary Table 2A. GSVA scores and cluster annotation for IL6/Angiogenesis clusters.
SampleID	Cluster	IL6_HALLMARK	KEGG_JAK_STAT	LU_TUMANGIO_UP
DO46394	cluster1	0.15439	-0.105857	-0.0371236
DO46591	cluster1	0.00230724	-0.0582315	-0.0679624
DO46333	cluster1	-0.0137667	-0.315942	-0.0940791
DO46329	cluster1	0.027939	-0.0660297	-0.370369
DO46380	cluster1	-0.0746956	-0.18658	-0.412573
DO46586	cluster1	0.0564148	-0.253992	-0.32823
DO46352	cluster1	0.0270316	-0.16268	-0.221665
DO46538	cluster1	0.000846708	-0.100377	-0.281403
DO46458	cluster2	-0.0924615	0.0428857	-0.544755
DO46334	cluster2	-0.253657	-0.0856479	-0.335951
DO46368	cluster2	-0.251361	-0.147672	-0.450083
DO46328	cluster2	-0.353669	-0.102394	-0.577767
DO46581	cluster2	-0.244898	-0.312692	-0.565418
DO46463	cluster2	-0.471656	-0.273312	-0.408273
DO46533	cluster2	-0.489464	-0.250144	-0.435813
DO46396	cluster2	-0.372276	-0.0870343	-0.383195
DO46588	cluster2	-0.44245	-0.14371	-0.420248
DO46384	cluster2	-0.490458	-0.120593	-0.405711
DO46344	cluster3	0.433962	0.340882	0.369504
DO46374	cluster3	0.400792	0.253512	0.367831
DO46327	cluster3	0.287343	0.394952	0.442765
DO46340	cluster3	0.217162	0.280199	0.373377
DO46364	cluster3	0.453829	0.201756	0.271005
DO46606	cluster3	0.452764	0.164617	0.213537
DO46448	cluster3	0.334604	0.118711	0.34951
DO46332	cluster3	0.336613	0.306232	0.188794
DO46372	cluster3	0.213792	0.25056	0.229376
DO46388	cluster3	0.523279	0.399362	0.589528
DO46354	cluster3	0.461925	0.377546	0.460075
DO46597	cluster4	-0.345498	-0.128016	-0.126726
DO46342	cluster4	-0.385183	-0.225359	-0.187261
DO46400	cluster4	-0.237208	-0.185609	-0.208238
DO46408	cluster4	-0.293181	-0.125552	-0.194337
DO46376	cluster4	-0.277819	-0.130774	-0.237605
DO46356	cluster4	-0.363507	-0.312204	-0.0193549
DO46523	cluster4	-0.391899	-0.274291	-0.0597693
DO46331	cluster4	-0.350575	-0.281174	-0.286819
DO46438	cluster4	-0.402162	-0.378171	-0.274524
DO46493	cluster5	0.366676	-0.0136782	0.298812
DO46528	cluster5	0.281537	-0.0686186	0.266012
DO46348	cluster5	-0.0659607	-0.0239087	0.473078
DO46453	cluster5	0.0203151	-0.308533	0.408371
DO46402	cluster6	-0.288308	-0.0764485	0.26765
DO46362	cluster6	-0.283527	-0.120415	0.244349
DO46330	cluster6	-0.277152	-0.0952754	0.133925
DO46336	cluster6	-0.319588	-0.137587	0.106651
DO46566	cluster6	-0.455327	-0.33105	0.135877
DO46338	cluster6	-0.512464	-0.274785	0.0993917
DO46508	cluster7	-0.0766729	0.245866	0.375093
DO46398	cluster7	-0.180162	0.174282	0.325598
DO46436	cluster7	0.0347702	0.105524	0.142783
DO46428	cluster7	0.0700865	0.0598034	0.0766706
DO46382	cluster7	-0.0295711	0.0380707	0.272736
DO46546	cluster7	-0.04106	0.0770201	0.23738
DO46513	cluster7	-0.143204	-0.106697	0.174335
DO46560	cluster7	-0.276146	0.0792337	0.157657
DO46358	cluster7	-0.167045	0.0741799	-0.0133118
DO46568	cluster7	-0.223545	-0.000184021	0.0301688
DO46386	cluster8	0.49983	0.388553	-0.0316098
DO46370	cluster8	0.463924	0.387486	-0.0671524
DO46366	cluster8	0.470724	0.308982	-0.0185547
DO46432	cluster8	0.42217	0.406812	0.0550898
DO46325	cluster8	0.325006	0.380757	0.0322364
DO46443	cluster8	0.29131	0.223953	-0.133918
DO46412	cluster8	0.280448	0.196121	-0.221811
DO46346	cluster8	0.289066	0.317337	-0.154796
DO46404	cluster8	0.29039	0.224555	0.0704974
DO46571	cluster8	0.161968	0.295197	0.11872
DO46611	cluster8	0.402042	0.11285	0.125469
DO46378	cluster8	0.267032	0.0364699	-0.0543248

## Sheet: STable2b
Supplementary Table 2B. ConsensusTME GSVA scores and cluster annotation for IL6/Angiogenesis clusters.
SampleID	Clusters	B_cells	Cytotoxic_cells	Dendritic_cells	Eosinophils	Macrophages	Mast_cells	NK_cells	Neutrophils	T_cells_CD4	T_cells_CD8	T_cells_gamma_delta	T_regulatory_cells	Macrophages_M1	Macrophages_M2	Endothelial	Fibroblasts	Monocytes	Plasma_cells	Immune_Score
DO46591	cluster1	-0.0110726	0.542172	0.0754494	-0.316026	0.00563931	-0.30316	0.443666	0.0873263	0.302227	0.356758	0.342413	0.476926	0.146484	0.28262	-0.00797359	0.063754	0.00775812	-0.147599	0.17949
DO46586	cluster1	-0.196972	0.343115	0.125095	-0.323781	-0.0755954	-0.0764275	0.246228	-0.114013	0.0492168	0.0162866	0.0936649	-0.0314046	0.0383819	0.110605	-0.0424953	-0.520751	-0.103712	-0.203934	0.036094
DO46538	cluster1	-0.0347415	0.196812	0.052582	-0.270297	0.0831996	-0.257102	0.244018	-0.0842135	0.182866	0.151981	0.139959	0.180969	0.0114597	0.187919	-0.485981	-0.334463	0.209247	-0.321707	0.0544242
DO46394	cluster1	0.197791	0.615616	0.469771	0.217352	0.339979	0.483429	0.522624	0.151638	0.439333	0.392774	0.333057	0.445531	0.497265	0.443198	0.108382	-0.0156675	0.340317	0.334886	0.372629
DO46380	cluster1	-0.616603	-0.539773	-0.634629	-0.517851	-0.582531	-0.510858	-0.627923	-0.353083	-0.598545	-0.585752	-0.599374	-0.637553	-0.591709	-0.631146	-0.671981	-0.564485	-0.609519	-0.0351071	-0.516081
DO46352	cluster1	0.161748	0.620709	0.450382	0.198942	0.324451	0.471207	0.604215	0.321578	0.432161	0.426353	0.469915	0.411144	0.305964	0.422661	-0.313562	-0.331547	0.385639	0.284147	0.35997
DO46333	cluster1	-0.0364497	0.669623	0.237887	-0.102023	0.225111	0.132082	0.459035	0.209758	0.37349	0.385627	0.350409	0.484739	0.0299191	0.324296	0.237424	0.0146675	0.230976	0.108568	0.276144
DO46329	cluster1	0.317068	-0.511832	0.19707	0.0513981	0.246805	-0.231521	-0.384568	0.0596027	-0.176713	-0.168856	-0.339732	-0.0239943	0.159692	0.285752	0.570913	0.0433913	-0.0489956	0.202601	0.0704428
DO46588	cluster2	-0.563118	-0.704906	-0.622515	-0.503208	-0.657115	-0.563396	-0.59268	-0.610427	-0.57041	-0.625785	-0.575863	-0.612553	-0.621921	-0.652315	-0.0898157	-0.169751	-0.682951	-0.648115	-0.607926
DO46581	cluster2	-0.212519	-0.522568	-0.436876	-0.387158	-0.396906	-0.565018	-0.360914	-0.42186	-0.473552	-0.505702	-0.381302	-0.424955	-0.492371	-0.406432	-0.650597	-0.252378	-0.445757	0.114678	-0.415456
DO46533	cluster2	-0.620346	-0.774078	-0.719047	-0.652208	-0.69275	-0.886636	-0.7453	-0.708007	-0.651113	-0.721838	-0.649501	-0.646111	-0.708749	-0.803764	-0.349866	-0.138416	-0.764305	-0.777928	-0.682868
DO46463	cluster2	-0.74728	-0.714921	-0.687842	-0.709115	-0.73901	-0.804702	-0.617124	-0.648398	-0.60393	-0.596735	-0.583667	-0.60175	-0.73263	-0.78501	-0.570763	-0.179265	-0.74147	-0.575192	-0.659823
DO46458	cluster2	-0.107814	0.610741	0.12301	0.0514559	-0.0170333	-0.243061	0.593525	-0.0768321	0.450306	0.398688	0.427949	0.391165	0.171028	-0.178144	-0.502775	-0.398859	-0.0698569	-0.540762	0.198267
DO46396	cluster2	-0.485916	-0.728462	-0.572812	-0.673227	-0.486002	-0.71277	-0.61337	-0.711128	-0.556444	-0.652789	-0.550083	-0.504699	-0.534709	-0.601223	-0.601878	-0.219975	-0.613398	-0.60619	-0.581527
DO46384	cluster2	-0.288403	-0.401109	-0.43806	-0.478729	-0.535211	-0.575838	-0.442211	-0.37076	-0.34372	-0.389734	-0.484036	-0.2905	-0.515547	-0.489688	-0.16987	0.390517	-0.423148	-0.533756	-0.444904
DO46368	cluster2	-0.601202	-0.630255	-0.679731	-0.679072	-0.656122	-0.768718	-0.623424	-0.636976	-0.557009	-0.634739	-0.603658	-0.627599	-0.654063	-0.678121	-0.600267	-0.671814	-0.634157	-0.436875	-0.581975
DO46334	cluster2	-0.384239	-0.731431	-0.315747	-0.335596	-0.429138	-0.0358751	-0.604144	-0.291368	-0.489099	-0.496145	-0.519435	-0.528655	-0.22935	-0.376638	-0.327014	0.684558	-0.491997	-0.00460774	-0.379544
DO46328	cluster2	-0.355965	-0.199089	-0.5207	-0.53212	-0.423815	-0.447478	-0.138815	-0.465153	-0.242974	-0.300719	-0.33451	-0.359127	-0.419099	-0.529287	-0.367514	-0.489434	-0.490103	-0.470715	-0.391083
DO46606	cluster3	0.431232	0.254095	0.697963	0.581134	0.7202	0.77243	0.367381	0.739323	0.315993	0.410476	0.435595	0.282622	0.696476	0.817098	-0.299469	-0.231846	0.768757	0.394365	0.562296
DO46448	cluster3	0.295774	-0.154963	0.417345	0.428531	0.458165	0.401872	0.218886	0.365485	0.309356	0.368472	0.239778	0.219438	0.391883	0.289583	0.713229	0.591839	0.515649	0.641513	0.423883
DO46388	cluster3	0.728218	0.581963	0.691492	0.744334	0.669535	0.70771	0.723161	0.777493	0.675448	0.677574	0.694577	0.778335	0.760416	0.737551	0.73964	0.662562	0.710354	0.612474	0.689566
DO46374	cluster3	0.519058	0.261596	0.564382	0.691751	0.603183	0.667296	0.329555	0.691239	0.304589	0.317046	0.312831	0.361134	0.581749	0.681498	-0.394875	-0.334322	0.661312	0.531858	0.506189
DO46372	cluster3	0.0615326	-0.383613	-0.0586432	0.130303	0.232562	-0.0563813	-0.512712	0.655904	-0.319248	-0.198945	-0.272329	-0.351667	-0.0974895	0.040556	-0.604655	-0.62757	0.520629	0.0814274	0.127928
DO46364	cluster3	0.54682	0.644151	0.624665	0.644857	0.535534	0.414242	0.605899	0.58187	0.614965	0.645318	0.561551	0.594631	0.605671	0.587814	0.558494	0.607909	0.66553	0.545739	0.584788
DO46354	cluster3	0.477962	0.680161	0.663976	0.687704	0.697519	0.717885	0.655276	0.642015	0.629439	0.599915	0.722704	0.578227	0.655426	0.704676	0.761051	0.6057	0.708776	0.474539	0.651043
DO46344	cluster3	0.302733	0.244168	0.135744	0.0643118	0.0839935	0.427294	0.0904359	0.184622	0.107654	0.0558247	0.199096	0.278711	0.219722	-0.0246371	-0.653927	-0.498199	0.063694	0.0929061	0.146948
DO46340	cluster3	0.189453	0.156983	0.251882	0.196461	0.236384	0.501374	-0.174202	-0.00890795	0.154269	0.0932467	0.0829506	-0.0838753	0.296389	0.150053	0.906384	0.729923	-0.0332765	0.30972	0.19558
DO46332	cluster3	0.516233	0.40974	0.546081	0.684761	0.593923	0.633883	0.539678	0.580885	0.566898	0.583128	0.584738	0.54302	0.541427	0.576218	0.807783	0.650536	0.598105	0.479169	0.563635
DO46327	cluster3	0.397549	0.493758	0.487618	0.595638	0.591578	0.724522	0.436018	0.327099	0.545082	0.537723	0.50553	0.540751	0.493907	0.493669	0.472438	0.579893	0.453134	0.159614	0.488424
DO46597	cluster4	-0.287845	-0.652039	-0.638275	-0.649019	-0.650606	-0.622056	-0.584087	-0.670145	-0.421062	-0.431453	-0.50341	-0.28562	-0.649971	-0.658188	-0.393813	0.604875	-0.62239	-0.660989	-0.542257
DO46523	cluster4	-0.285891	-0.416174	-0.366055	-0.5347	-0.426015	-0.621972	-0.431142	-0.422194	-0.407831	-0.38506	-0.474243	-0.317539	-0.348224	-0.355369	-0.232784	-0.128804	-0.440526	-0.395299	-0.410068
DO46438	cluster4	-0.656422	-0.635486	-0.635981	-0.627884	-0.607415	-0.653244	-0.638859	-0.689323	-0.506418	-0.609148	-0.629367	-0.409246	-0.610122	-0.673647	-0.264781	-0.0894924	-0.612926	-0.628107	-0.598503
DO46408	cluster4	-0.202371	-0.305339	-0.515816	-0.420165	-0.474563	-0.501377	-0.404138	-0.451613	-0.400476	-0.446004	-0.414757	-0.162118	-0.476614	-0.447682	-0.0115543	-0.248831	-0.524298	-0.372926	-0.465241
DO46400	cluster4	0.150656	-0.660538	0.132853	-0.0797891	0.124974	-0.218441	-0.397463	-0.0849441	-0.19508	-0.291689	-0.385395	-0.315511	0.163069	0.244341	0.147132	-0.354404	0.399101	-0.232111	-0.00465667
DO46376	cluster4	-0.53964	-0.602266	-0.636323	-0.538761	-0.620439	-0.555752	-0.641838	-0.645447	-0.598307	-0.621571	-0.583188	-0.548739	-0.583819	-0.661579	-0.578112	-0.585992	-0.6654	-0.453381	-0.565787
DO46356	cluster4	-0.38188	-0.216271	-0.486325	-0.430883	-0.459494	-0.41387	-0.106278	-0.443526	-0.390245	-0.298777	-0.189807	-0.0877678	-0.408964	-0.46675	-0.289553	0.0301998	-0.38077	-0.366397	-0.406473
DO46342	cluster4	-0.555691	-0.479109	-0.605699	-0.55542	-0.587717	-0.210769	-0.499211	-0.422274	-0.584627	-0.49307	-0.523256	-0.592087	-0.594786	-0.590854	-0.483909	-0.474451	-0.621628	0.0115812	-0.530544
DO46331	cluster4	-0.324712	-0.127819	-0.304424	-0.4212	-0.411425	-0.284903	-0.117925	-0.343935	-0.18029	-0.18952	-0.291338	-0.077981	-0.450566	-0.459414	-0.247057	0.26209	-0.273198	-0.0935	-0.286307
DO46528	cluster5	0.486619	0.806084	0.636448	0.536653	0.519551	0.562598	0.76961	0.611892	0.652731	0.698177	0.703342	0.763726	0.524209	0.525342	0.507769	0.0194247	0.562998	0.497148	0.581385
DO46493	cluster5	0.52788	0.570418	0.61386	0.474983	0.552959	0.750887	0.618785	0.642236	0.561609	0.560868	0.591309	0.680832	0.585125	0.595641	0.111721	0.119896	0.557057	0.591586	0.561401
DO46453	cluster5	-0.175588	0.502444	0.179358	0.055379	0.0960486	0.084148	0.399996	0.178945	0.283543	0.385964	0.305514	0.410214	0.0658167	0.415803	0.552451	0.484325	0.164879	0.398565	0.193855
DO46348	cluster5	-0.140241	-0.4901	0.0197049	0.369627	0.367805	0.377268	-0.308958	-0.00809862	-0.231235	-0.068359	-0.145077	-0.431191	0.260466	0.329704	0.513541	0.747058	0.00601593	-0.0160232	0.102151
DO46566	cluster6	-0.0728438	-0.691922	-0.457544	-0.531006	-0.429852	-0.36109	-0.642784	-0.561707	-0.589146	-0.609752	-0.60694	-0.604855	-0.477982	-0.529246	-0.366389	0.250869	-0.644073	-0.0194729	-0.529679
DO46402	cluster6	-0.570867	-0.658816	-0.477976	-0.384574	-0.295299	-0.553827	-0.555761	-0.0525643	-0.527601	-0.392914	-0.453424	-0.522035	-0.492199	-0.313274	-0.0435653	0.669749	-0.16578	-0.175455	-0.398517
DO46362	cluster6	-0.422419	-0.64615	-0.554958	-0.546765	-0.465775	-0.617859	-0.564938	-0.406235	-0.56613	-0.564666	-0.577245	-0.59815	-0.515375	-0.506372	-0.312999	-0.19035	-0.46202	-0.622127	-0.53589
DO46338	cluster6	-0.606394	-0.656951	-0.731127	-0.69846	-0.6803	-0.693624	-0.691452	-0.689088	-0.616105	-0.682398	-0.622336	-0.66571	-0.664396	-0.727414	0.149459	0.543717	-0.705887	-0.566999	-0.659664
DO46336	cluster6	-0.353284	-0.656939	-0.147652	-0.0727384	-0.149118	-0.111586	-0.572801	-0.356612	-0.484353	-0.527647	-0.521645	-0.512993	0.0504277	-0.416314	0.174628	-0.0202789	-0.38596	-0.586126	-0.37505
DO46330	cluster6	-0.543408	-0.582043	-0.582725	-0.546902	-0.546781	-0.569012	-0.54511	-0.424136	-0.501932	-0.532537	-0.501416	-0.512171	-0.41203	-0.63645	-0.112358	0.274965	-0.523979	-0.613521	-0.523625
DO46568	cluster7	-0.318428	-0.420487	-0.218783	-0.182804	-0.343527	-0.144412	-0.276224	-0.50661	-0.401908	-0.399616	-0.287338	-0.393288	-0.243589	-0.383977	-0.385455	0.169643	-0.401367	-0.187137	-0.315401
DO46560	cluster7	0.0720138	0.071481	-0.280811	-0.111079	-0.254787	-0.450868	-0.345142	-0.435596	-0.0520002	-0.106972	-0.330476	-0.00227892	-0.230327	-0.39776	0.33729	0.123483	-0.227332	-0.122476	-0.236684
DO46546	cluster7	0.0142969	0.412913	-0.0919967	0.0104138	-0.0409551	-0.103366	0.145651	-0.00258677	0.0369096	0.0800971	0.114112	0.102527	-0.207608	-0.0773622	-0.194031	-0.375668	0.0229294	0.010138	0.00695441
DO46513	cluster7	-0.241682	-0.304705	-0.459324	-0.328492	-0.43018	-0.557404	-0.324576	-0.583297	-0.406556	-0.369198	-0.321137	-0.337091	-0.353416	-0.514095	-0.291314	-0.328698	-0.527059	0.084833	-0.399624
DO46508	cluster7	0.0228673	0.256054	-0.205651	0.333414	-0.020442	0.136955	0.273088	-0.0568951	0.203663	0.191858	0.267172	0.270012	-0.143116	-0.191442	0.75139	0.837131	0.0277227	0.297797	0.0966559
DO46436	cluster7	0.304425	0.74114	0.280987	0.236001	0.149948	0.337954	0.619346	-0.0182324	0.488506	0.521678	0.66574	0.581803	0.391712	-0.0929068	0.0919859	-0.455757	-0.0315372	0.287138	0.308454
DO46428	cluster7	0.285822	0.729974	0.019477	-0.311704	-0.141983	-0.224517	0.611437	-0.194568	0.474653	0.460149	0.538284	0.539654	-0.0397612	0.00900702	-0.128652	-0.513803	0.214281	-0.2144	0.213989
DO46398	cluster7	0.240388	-0.403368	0.174596	0.280806	0.225186	0.207343	-0.155399	-0.0994461	0.163261	0.100233	-0.118141	0.0602946	0.0885976	0.122868	0.592903	0.581771	0.238187	0.138268	0.0819782
DO46382	cluster7	0.10163	-0.748224	-0.0599128	0.192265	-0.0594123	-0.238843	-0.57362	-0.19254	-0.397016	-0.355134	-0.433167	-0.49572	-0.159085	-0.395269	0.781342	0.627724	-0.0302283	-0.00128463	-0.183965
DO46358	cluster7	0.163419	-0.0250528	0.176038	0.290571	0.192176	0.316492	0.239938	-0.0214702	0.273604	0.334016	0.243578	0.376398	0.197606	-0.00210802	0.220961	0.181471	0.0274543	0.34595	0.17734
DO46611	cluster8	0.208015	-0.382619	0.668102	0.454454	0.672436	0.371905	-0.186447	0.783919	0.00674841	-0.00401947	-0.0619608	-0.337684	0.58419	0.665331	-0.467619	-0.356292	0.758624	0.0611546	0.495755
DO46571	cluster8	0.307897	0.560646	0.379938	0.25735	0.237357	0.469285	0.592562	0.179913	0.593974	0.539721	0.575946	0.589603	0.349763	0.12507	0.729124	0.641558	0.243075	0.0925594	0.415591
DO46443	cluster8	-0.0514026	0.584434	0.377914	0.343543	0.0553928	0.492951	0.448738	0.330076	0.495051	0.444948	0.518644	0.534216	0.313172	0.0790854	0.63512	0.64345	-0.0695545	-0.118167	0.298003
DO46432	cluster8	0.771691	0.952228	0.745909	0.774735	0.670047	0.902525	0.847417	0.648826	0.846384	0.805585	0.817145	0.883946	0.686288	0.764511	0.0333487	0.183629	0.670015	0.471057	0.720812
DO46412	cluster8	0.63562	0.943895	0.625724	0.67976	0.471682	0.564423	0.810008	0.403273	0.734773	0.705224	0.791075	0.766385	0.555998	0.529501	0.1217	0.0608294	0.472693	0.571966	0.585851
DO46404	cluster8	0.249945	0.0179557	0.108331	0.395643	0.239508	0.465062	0.321417	0.379344	0.181768	0.277423	0.329604	0.26678	0.174621	0.232723	0.544287	-0.30986	0.163921	-0.0590063	0.230783
DO46386	cluster8	0.817671	0.934341	0.790784	0.83413	0.66384	0.75561	0.906326	0.783331	0.855593	0.827942	0.87935	0.875504	0.71833	0.703076	0.652372	0.540876	0.722989	0.776338	0.749284
DO46378	cluster8	0.35976	0.469622	0.519935	0.298453	0.438907	0.766209	0.512659	0.216967	0.483134	0.454962	0.493074	0.438685	0.453929	0.589467	0.613186	0.481826	0.428125	0.00209954	0.44126
DO46370	cluster8	0.550989	-0.0843795	0.590296	0.606128	0.654122	0.598213	-0.258168	0.703503	0.221561	0.221951	0.280563	-0.00568266	0.55927	0.667784	-0.575556	-0.592829	0.724894	0.306879	0.499135
DO46366	cluster8	0.389836	0.0688257	0.663665	0.597251	0.547098	0.528754	-0.029668	0.685341	0.215335	0.103752	0.145675	0.0703897	0.609886	0.536655	-0.536022	-0.577073	0.605837	0.491898	0.455237
DO46346	cluster8	0.55959	-0.100579	0.430373	0.572489	0.405822	0.656299	0.302756	0.225725	0.366089	0.339171	0.209717	0.36323	0.401042	0.513075	0.439585	0.467075	0.429481	0.294569	0.391534
DO46325	cluster8	0.656161	0.653636	0.506637	0.612568	0.448587	0.53732	0.556983	0.373585	0.682191	0.649424	0.583907	0.729897	0.468357	0.463195	0.761804	0.490459	0.513444	0.556805	0.537008

## Sheet: Stable2c
Supplementary Table 2C. GSVA scores and cluster annotation for PD1/Angiogenesis clusters.
SampleID	Cluster	LU_TUMANGIO_UP	REACTOME_PD1
DO46336	cluster1	0.106651	-0.336186
DO46372	cluster1	0.229376	-0.39954
DO46560	cluster1	0.157657	-0.40077
DO46366	cluster1	-0.0185547	-0.25657
DO46356	cluster1	-0.0193549	-0.442671
DO46523	cluster1	-0.0597693	-0.430085
DO46382	cluster1	0.272736	-0.530331
DO46402	cluster1	0.26765	-0.637483
DO46362	cluster1	0.244349	-0.689984
DO46566	cluster1	0.135877	-0.527658
DO46568	cluster1	0.0301688	-0.592383
DO46330	cluster1	0.133925	-0.718515
DO46338	cluster1	0.0993917	-0.751097
DO46436	cluster2	0.142783	0.412391
DO46571	cluster2	0.11872	0.424456
DO46428	cluster2	0.0766706	0.449927
DO46404	cluster2	0.0704974	0.357345
DO46325	cluster2	0.0322364	0.541277
DO46394	cluster2	-0.0371236	0.560846
DO46378	cluster2	-0.0543248	0.413169
DO46432	cluster2	0.0550898	0.795386
DO46386	cluster2	-0.0316098	0.83716
DO46412	cluster2	-0.221811	0.797863
DO46352	cluster2	-0.221665	0.583215
DO46376	cluster3	-0.237605	-0.107418
DO46331	cluster3	-0.286819	-0.196862
DO46408	cluster3	-0.194337	-0.222575
DO46400	cluster3	-0.208238	-0.222925
DO46581	cluster3	-0.565418	-0.298077
DO46328	cluster3	-0.577767	-0.370192
DO46533	cluster3	-0.435813	-0.773221
DO46368	cluster3	-0.450083	-0.682154
DO46588	cluster3	-0.420248	-0.625465
DO46463	cluster3	-0.408273	-0.66006
DO46597	cluster3	-0.126726	-0.467292
DO46342	cluster3	-0.187261	-0.591766
DO46438	cluster3	-0.274524	-0.558538
DO46334	cluster3	-0.335951	-0.36258
DO46384	cluster3	-0.405711	-0.513668
DO46396	cluster3	-0.383195	-0.582064
DO46380	cluster3	-0.412573	-0.562366
DO46493	cluster4	0.298812	0.573926
DO46364	cluster4	0.271005	0.578061
DO46528	cluster4	0.266012	0.540978
DO46344	cluster4	0.369504	0.536762
DO46332	cluster4	0.188794	0.582356
DO46606	cluster4	0.213537	0.510975
DO46354	cluster4	0.460075	0.624157
DO46453	cluster4	0.408371	0.610802
DO46388	cluster4	0.589528	0.729669
DO46370	cluster5	-0.0671524	0.347906
DO46333	cluster5	-0.0940791	0.336963
DO46591	cluster5	-0.0679624	0.307598
DO46346	cluster5	-0.154796	0.412435
DO46358	cluster5	-0.0133118	0.144332
DO46443	cluster5	-0.133918	0.198438
DO46586	cluster5	-0.32823	0.419436
DO46329	cluster5	-0.370369	0.356449
DO46538	cluster5	-0.281403	0.340722
DO46458	cluster5	-0.544755	0.269832
DO46340	cluster6	0.373377	-0.115823
DO46508	cluster6	0.375093	-0.161836
DO46398	cluster6	0.325598	-0.0812313
DO46348	cluster6	0.473078	-0.190782
DO46611	cluster6	0.125469	-0.022752
DO46546	cluster6	0.23738	-0.238227
DO46513	cluster6	0.174335	-0.295258
DO46327	cluster7	0.442765	0.222345
DO46448	cluster7	0.34951	0.203127
DO46374	cluster7	0.367831	0.349853

## Sheet: STable2d
Supplementary Table 2D. ConsensusTME GSVA scores and cluster annotation for PD1/Angiogenesis clusters.
SampleID	Cluster	B_cells	Cytotoxic_cells	Dendritic_cells	Eosinophils	Macrophages	Mast_cells	NK_cells	Neutrophils	T_cells_CD4	T_cells_CD8	T_cells_gamma_delta	T_regulatory_cells	Macrophages_M1	Macrophages_M2	Endothelial	Fibroblasts	Monocytes	Plasma_cells	Immune_Score
DO46336	cluster1and6	-0.353284	-0.656939	-0.147652	-0.0727384	-0.149118	-0.111586	-0.572801	-0.356612	-0.484353	-0.527647	-0.521645	-0.512993	0.0504277	-0.416314	0.174628	-0.0202789	-0.38596	-0.586126	-0.37505
DO46372	cluster1and6	0.0615326	-0.383613	-0.0586432	0.130303	0.232562	-0.0563813	-0.512712	0.655904	-0.319248	-0.198945	-0.272329	-0.351667	-0.0974895	0.040556	-0.604655	-0.62757	0.520629	0.0814274	0.127928
DO46560	cluster1and6	0.0720138	0.071481	-0.280811	-0.111079	-0.254787	-0.450868	-0.345142	-0.435596	-0.0520002	-0.106972	-0.330476	-0.00227892	-0.230327	-0.39776	0.33729	0.123483	-0.227332	-0.122476	-0.236684
DO46366	cluster1and6	0.389836	0.0688257	0.663665	0.597251	0.547098	0.528754	-0.029668	0.685341	0.215335	0.103752	0.145675	0.0703897	0.609886	0.536655	-0.536022	-0.577073	0.605837	0.491898	0.455237
DO46356	cluster1and6	-0.38188	-0.216271	-0.486325	-0.430883	-0.459494	-0.41387	-0.106278	-0.443526	-0.390245	-0.298777	-0.189807	-0.0877678	-0.408964	-0.46675	-0.289553	0.0301998	-0.38077	-0.366397	-0.406473
DO46523	cluster1and6	-0.285891	-0.416174	-0.366055	-0.5347	-0.426015	-0.621972	-0.431142	-0.422194	-0.407831	-0.38506	-0.474243	-0.317539	-0.348224	-0.355369	-0.232784	-0.128804	-0.440526	-0.395299	-0.410068
DO46382	cluster1and6	0.10163	-0.748224	-0.0599128	0.192265	-0.0594123	-0.238843	-0.57362	-0.19254	-0.397016	-0.355134	-0.433167	-0.49572	-0.159085	-0.395269	0.781342	0.627724	-0.0302283	-0.00128463	-0.183965
DO46402	cluster1and6	-0.570867	-0.658816	-0.477976	-0.384574	-0.295299	-0.553827	-0.555761	-0.0525643	-0.527601	-0.392914	-0.453424	-0.522035	-0.492199	-0.313274	-0.0435653	0.669749	-0.16578	-0.175455	-0.398517
DO46362	cluster1and6	-0.422419	-0.64615	-0.554958	-0.546765	-0.465775	-0.617859	-0.564938	-0.406235	-0.56613	-0.564666	-0.577245	-0.59815	-0.515375	-0.506372	-0.312999	-0.19035	-0.46202	-0.622127	-0.53589
DO46566	cluster1and6	-0.0728438	-0.691922	-0.457544	-0.531006	-0.429852	-0.36109	-0.642784	-0.561707	-0.589146	-0.609752	-0.60694	-0.604855	-0.477982	-0.529246	-0.366389	0.250869	-0.644073	-0.0194729	-0.529679
DO46568	cluster1and6	-0.318428	-0.420487	-0.218783	-0.182804	-0.343527	-0.144412	-0.276224	-0.50661	-0.401908	-0.399616	-0.287338	-0.393288	-0.243589	-0.383977	-0.385455	0.169643	-0.401367	-0.187137	-0.315401
DO46330	cluster1and6	-0.543408	-0.582043	-0.582725	-0.546902	-0.546781	-0.569012	-0.54511	-0.424136	-0.501932	-0.532537	-0.501416	-0.512171	-0.41203	-0.63645	-0.112358	0.274965	-0.523979	-0.613521	-0.523625
DO46338	cluster1and6	-0.606394	-0.656951	-0.731127	-0.69846	-0.6803	-0.693624	-0.691452	-0.689088	-0.616105	-0.682398	-0.622336	-0.66571	-0.664396	-0.727414	0.149459	0.543717	-0.705887	-0.566999	-0.659664
DO46436	cluster2and5	0.304425	0.74114	0.280987	0.236001	0.149948	0.337954	0.619346	-0.0182324	0.488506	0.521678	0.66574	0.581803	0.391712	-0.0929068	0.0919859	-0.455757	-0.0315372	0.287138	0.308454
DO46571	cluster2and5	0.307897	0.560646	0.379938	0.25735	0.237357	0.469285	0.592562	0.179913	0.593974	0.539721	0.575946	0.589603	0.349763	0.12507	0.729124	0.641558	0.243075	0.0925594	0.415591
DO46428	cluster2and5	0.285822	0.729974	0.019477	-0.311704	-0.141983	-0.224517	0.611437	-0.194568	0.474653	0.460149	0.538284	0.539654	-0.0397612	0.00900702	-0.128652	-0.513803	0.214281	-0.2144	0.213989
DO46404	cluster2and5	0.249945	0.0179557	0.108331	0.395643	0.239508	0.465062	0.321417	0.379344	0.181768	0.277423	0.329604	0.26678	0.174621	0.232723	0.544287	-0.30986	0.163921	-0.0590063	0.230783
DO46325	cluster2and5	0.656161	0.653636	0.506637	0.612568	0.448587	0.53732	0.556983	0.373585	0.682191	0.649424	0.583907	0.729897	0.468357	0.463195	0.761804	0.490459	0.513444	0.556805	0.537008
DO46394	cluster2and5	0.197791	0.615616	0.469771	0.217352	0.339979	0.483429	0.522624	0.151638	0.439333	0.392774	0.333057	0.445531	0.497265	0.443198	0.108382	-0.0156675	0.340317	0.334886	0.372629
DO46378	cluster2and5	0.35976	0.469622	0.519935	0.298453	0.438907	0.766209	0.512659	0.216967	0.483134	0.454962	0.493074	0.438685	0.453929	0.589467	0.613186	0.481826	0.428125	0.00209954	0.44126
DO46432	cluster2and5	0.771691	0.952228	0.745909	0.774735	0.670047	0.902525	0.847417	0.648826	0.846384	0.805585	0.817145	0.883946	0.686288	0.764511	0.0333487	0.183629	0.670015	0.471057	0.720812
DO46386	cluster2and5	0.817671	0.934341	0.790784	0.83413	0.66384	0.75561	0.906326	0.783331	0.855593	0.827942	0.87935	0.875504	0.71833	0.703076	0.652372	0.540876	0.722989	0.776338	0.749284
DO46412	cluster2and5	0.63562	0.943895	0.625724	0.67976	0.471682	0.564423	0.810008	0.403273	0.734773	0.705224	0.791075	0.766385	0.555998	0.529501	0.1217	0.0608294	0.472693	0.571966	0.585851
DO46352	cluster2and5	0.161748	0.620709	0.450382	0.198942	0.324451	0.471207	0.604215	0.321578	0.432161	0.426353	0.469915	0.411144	0.305964	0.422661	-0.313562	-0.331547	0.385639	0.284147	0.35997
DO46376	cluster3	-0.53964	-0.602266	-0.636323	-0.538761	-0.620439	-0.555752	-0.641838	-0.645447	-0.598307	-0.621571	-0.583188	-0.548739	-0.583819	-0.661579	-0.578112	-0.585992	-0.6654	-0.453381	-0.565787
DO46331	cluster3	-0.324712	-0.127819	-0.304424	-0.4212	-0.411425	-0.284903	-0.117925	-0.343935	-0.18029	-0.18952	-0.291338	-0.077981	-0.450566	-0.459414	-0.247057	0.26209	-0.273198	-0.0935	-0.286307
DO46408	cluster3	-0.202371	-0.305339	-0.515816	-0.420165	-0.474563	-0.501377	-0.404138	-0.451613	-0.400476	-0.446004	-0.414757	-0.162118	-0.476614	-0.447682	-0.0115543	-0.248831	-0.524298	-0.372926	-0.465241
DO46400	cluster3	0.150656	-0.660538	0.132853	-0.0797891	0.124974	-0.218441	-0.397463	-0.0849441	-0.19508	-0.291689	-0.385395	-0.315511	0.163069	0.244341	0.147132	-0.354404	0.399101	-0.232111	-0.00465667
DO46581	cluster3	-0.212519	-0.522568	-0.436876	-0.387158	-0.396906	-0.565018	-0.360914	-0.42186	-0.473552	-0.505702	-0.381302	-0.424955	-0.492371	-0.406432	-0.650597	-0.252378	-0.445757	0.114678	-0.415456
DO46328	cluster3	-0.355965	-0.199089	-0.5207	-0.53212	-0.423815	-0.447478	-0.138815	-0.465153	-0.242974	-0.300719	-0.33451	-0.359127	-0.419099	-0.529287	-0.367514	-0.489434	-0.490103	-0.470715	-0.391083
DO46533	cluster3	-0.620346	-0.774078	-0.719047	-0.652208	-0.69275	-0.886636	-0.7453	-0.708007	-0.651113	-0.721838	-0.649501	-0.646111	-0.708749	-0.803764	-0.349866	-0.138416	-0.764305	-0.777928	-0.682868
DO46368	cluster3	-0.601202	-0.630255	-0.679731	-0.679072	-0.656122	-0.768718	-0.623424	-0.636976	-0.557009	-0.634739	-0.603658	-0.627599	-0.654063	-0.678121	-0.600267	-0.671814	-0.634157	-0.436875	-0.581975
DO46588	cluster3	-0.563118	-0.704906	-0.622515	-0.503208	-0.657115	-0.563396	-0.59268	-0.610427	-0.57041	-0.625785	-0.575863	-0.612553	-0.621921	-0.652315	-0.0898157	-0.169751	-0.682951	-0.648115	-0.607926
DO46463	cluster3	-0.74728	-0.714921	-0.687842	-0.709115	-0.73901	-0.804702	-0.617124	-0.648398	-0.60393	-0.596735	-0.583667	-0.60175	-0.73263	-0.78501	-0.570763	-0.179265	-0.74147	-0.575192	-0.659823
DO46597	cluster3	-0.287845	-0.652039	-0.638275	-0.649019	-0.650606	-0.622056	-0.584087	-0.670145	-0.421062	-0.431453	-0.50341	-0.28562	-0.649971	-0.658188	-0.393813	0.604875	-0.62239	-0.660989	-0.542257
DO46342	cluster3	-0.555691	-0.479109	-0.605699	-0.55542	-0.587717	-0.210769	-0.499211	-0.422274	-0.584627	-0.49307	-0.523256	-0.592087	-0.594786	-0.590854	-0.483909	-0.474451	-0.621628	0.0115812	-0.530544
DO46438	cluster3	-0.656422	-0.635486	-0.635981	-0.627884	-0.607415	-0.653244	-0.638859	-0.689323	-0.506418	-0.609148	-0.629367	-0.409246	-0.610122	-0.673647	-0.264781	-0.0894924	-0.612926	-0.628107	-0.598503
DO46334	cluster3	-0.384239	-0.731431	-0.315747	-0.335596	-0.429138	-0.0358751	-0.604144	-0.291368	-0.489099	-0.496145	-0.519435	-0.528655	-0.22935	-0.376638	-0.327014	0.684558	-0.491997	-0.00460774	-0.379544
DO46384	cluster3	-0.288403	-0.401109	-0.43806	-0.478729	-0.535211	-0.575838	-0.442211	-0.37076	-0.34372	-0.389734	-0.484036	-0.2905	-0.515547	-0.489688	-0.16987	0.390517	-0.423148	-0.533756	-0.444904
DO46396	cluster3	-0.485916	-0.728462	-0.572812	-0.673227	-0.486002	-0.71277	-0.61337	-0.711128	-0.556444	-0.652789	-0.550083	-0.504699	-0.534709	-0.601223	-0.601878	-0.219975	-0.613398	-0.60619	-0.581527
DO46380	cluster3	-0.616603	-0.539773	-0.634629	-0.517851	-0.582531	-0.510858	-0.627923	-0.353083	-0.598545	-0.585752	-0.599374	-0.637553	-0.591709	-0.631146	-0.671981	-0.564485	-0.609519	-0.0351071	-0.516081
DO46493	cluster4and7	0.52788	0.570418	0.61386	0.474983	0.552959	0.750887	0.618785	0.642236	0.561609	0.560868	0.591309	0.680832	0.585125	0.595641	0.111721	0.119896	0.557057	0.591586	0.561401
DO46364	cluster4and7	0.54682	0.644151	0.624665	0.644857	0.535534	0.414242	0.605899	0.58187	0.614965	0.645318	0.561551	0.594631	0.605671	0.587814	0.558494	0.607909	0.66553	0.545739	0.584788
DO46528	cluster4and7	0.486619	0.806084	0.636448	0.536653	0.519551	0.562598	0.76961	0.611892	0.652731	0.698177	0.703342	0.763726	0.524209	0.525342	0.507769	0.0194247	0.562998	0.497148	0.581385
DO46344	cluster4and7	0.302733	0.244168	0.135744	0.0643118	0.0839935	0.427294	0.0904359	0.184622	0.107654	0.0558247	0.199096	0.278711	0.219722	-0.0246371	-0.653927	-0.498199	0.063694	0.0929061	0.146948
DO46332	cluster4and7	0.516233	0.40974	0.546081	0.684761	0.593923	0.633883	0.539678	0.580885	0.566898	0.583128	0.584738	0.54302	0.541427	0.576218	0.807783	0.650536	0.598105	0.479169	0.563635
DO46606	cluster4and7	0.431232	0.254095	0.697963	0.581134	0.7202	0.77243	0.367381	0.739323	0.315993	0.410476	0.435595	0.282622	0.696476	0.817098	-0.299469	-0.231846	0.768757	0.394365	0.562296
DO46354	cluster4and7	0.477962	0.680161	0.663976	0.687704	0.697519	0.717885	0.655276	0.642015	0.629439	0.599915	0.722704	0.578227	0.655426	0.704676	0.761051	0.6057	0.708776	0.474539	0.651043
DO46453	cluster4and7	-0.175588	0.502444	0.179358	0.055379	0.0960486	0.084148	0.399996	0.178945	0.283543	0.385964	0.305514	0.410214	0.0658167	0.415803	0.552451	0.484325	0.164879	0.398565	0.193855
DO46388	cluster4and7	0.728218	0.581963	0.691492	0.744334	0.669535	0.70771	0.723161	0.777493	0.675448	0.677574	0.694577	0.778335	0.760416	0.737551	0.73964	0.662562	0.710354	0.612474	0.689566
DO46370	cluster2and5	0.550989	-0.0843795	0.590296	0.606128	0.654122	0.598213	-0.258168	0.703503	0.221561	0.221951	0.280563	-0.00568266	0.55927	0.667784	-0.575556	-0.592829	0.724894	0.306879	0.499135
DO46333	cluster2and5	-0.0364497	0.669623	0.237887	-0.102023	0.225111	0.132082	0.459035	0.209758	0.37349	0.385627	0.350409	0.484739	0.0299191	0.324296	0.237424	0.0146675	0.230976	0.108568	0.276144
DO46591	cluster2and5	-0.0110726	0.542172	0.0754494	-0.316026	0.00563931	-0.30316	0.443666	0.0873263	0.302227	0.356758	0.342413	0.476926	0.146484	0.28262	-0.00797359	0.063754	0.00775812	-0.147599	0.17949
DO46346	cluster2and5	0.55959	-0.100579	0.430373	0.572489	0.405822	0.656299	0.302756	0.225725	0.366089	0.339171	0.209717	0.36323	0.401042	0.513075	0.439585	0.467075	0.429481	0.294569	0.391534
DO46358	cluster2and5	0.163419	-0.0250528	0.176038	0.290571	0.192176	0.316492	0.239938	-0.0214702	0.273604	0.334016	0.243578	0.376398	0.197606	-0.00210802	0.220961	0.181471	0.0274543	0.34595	0.17734
DO46443	cluster2and5	-0.0514026	0.584434	0.377914	0.343543	0.0553928	0.492951	0.448738	0.330076	0.495051	0.444948	0.518644	0.534216	0.313172	0.0790854	0.63512	0.64345	-0.0695545	-0.118167	0.298003
DO46586	cluster2and5	-0.196972	0.343115	0.125095	-0.323781	-0.0755954	-0.0764275	0.246228	-0.114013	0.0492168	0.0162866	0.0936649	-0.0314046	0.0383819	0.110605	-0.0424953	-0.520751	-0.103712	-0.203934	0.036094
DO46329	cluster2and5	0.317068	-0.511832	0.19707	0.0513981	0.246805	-0.231521	-0.384568	0.0596027	-0.176713	-0.168856	-0.339732	-0.0239943	0.159692	0.285752	0.570913	0.0433913	-0.0489956	0.202601	0.0704428
DO46538	cluster2and5	-0.0347415	0.196812	0.052582	-0.270297	0.0831996	-0.257102	0.244018	-0.0842135	0.182866	0.151981	0.139959	0.180969	0.0114597	0.187919	-0.485981	-0.334463	0.209247	-0.321707	0.0544242
DO46458	cluster2and5	-0.107814	0.610741	0.12301	0.0514559	-0.0170333	-0.243061	0.593525	-0.0768321	0.450306	0.398688	0.427949	0.391165	0.171028	-0.178144	-0.502775	-0.398859	-0.0698569	-0.540762	0.198267
DO46340	cluster1and6	0.189453	0.156983	0.251882	0.196461	0.236384	0.501374	-0.174202	-0.00890795	0.154269	0.0932467	0.0829506	-0.0838753	0.296389	0.150053	0.906384	0.729923	-0.0332765	0.30972	0.19558
DO46508	cluster1and6	0.0228673	0.256054	-0.205651	0.333414	-0.020442	0.136955	0.273088	-0.0568951	0.203663	0.191858	0.267172	0.270012	-0.143116	-0.191442	0.75139	0.837131	0.0277227	0.297797	0.0966559
DO46398	cluster1and6	0.240388	-0.403368	0.174596	0.280806	0.225186	0.207343	-0.155399	-0.0994461	0.163261	0.100233	-0.118141	0.0602946	0.0885976	0.122868	0.592903	0.581771	0.238187	0.138268	0.0819782
DO46348	cluster1and6	-0.140241	-0.4901	0.0197049	0.369627	0.367805	0.377268	-0.308958	-0.00809862	-0.231235	-0.068359	-0.145077	-0.431191	0.260466	0.329704	0.513541	0.747058	0.00601593	-0.0160232	0.102151
DO46611	cluster1and6	0.208015	-0.382619	0.668102	0.454454	0.672436	0.371905	-0.186447	0.783919	0.00674841	-0.00401947	-0.0619608	-0.337684	0.58419	0.665331	-0.467619	-0.356292	0.758624	0.0611546	0.495755
DO46546	cluster1and6	0.0142969	0.412913	-0.0919967	0.0104138	-0.0409551	-0.103366	0.145651	-0.00258677	0.0369096	0.0800971	0.114112	0.102527	-0.207608	-0.0773622	-0.194031	-0.375668	0.0229294	0.010138	0.00695441
DO46513	cluster1and6	-0.241682	-0.304705	-0.459324	-0.328492	-0.43018	-0.557404	-0.324576	-0.583297	-0.406556	-0.369198	-0.321137	-0.337091	-0.353416	-0.514095	-0.291314	-0.328698	-0.527059	0.084833	-0.399624
DO46327	cluster4and7	0.397549	0.493758	0.487618	0.595638	0.591578	0.724522	0.436018	0.327099	0.545082	0.537723	0.50553	0.540751	0.493907	0.493669	0.472438	0.579893	0.453134	0.159614	0.488424
DO46448	cluster4and7	0.295774	-0.154963	0.417345	0.428531	0.458165	0.401872	0.218886	0.365485	0.309356	0.368472	0.239778	0.219438	0.391883	0.289583	0.713229	0.591839	0.515649	0.641513	0.423883
DO46374	cluster4and7	0.519058	0.261596	0.564382	0.691751	0.603183	0.667296	0.329555	0.691239	0.304589	0.317046	0.312831	0.361134	0.581749	0.681498	-0.394875	-0.334322	0.661312	0.531858	0.506189
